# Supplementary material for: The Impact of COVID-19 on Hyperhidrosis Patients in the Mental Health and Quality of Life: A Web-Based Surveillance Study
Source: J Clin Med. 2022 Jun 21;11(13):3576. doi: 10.3390/jcm11133576 (PMC9267178; doi:10.3390/jcm11133576)
Supplement: Supplementary file 1 [file jcm-11-03576-s001.zip]

Archive with 1 entries (1 files):
- jcm-1768857-supplementary.pdf
